# Supplementary material for: Exploring interpretability in deep learning prediction of successful ablation therapy for atrial fibrillation
Source: Front Physiol. 2023 Mar 14;14:1054401. doi: 10.3389/fphys.2023.1054401 (PMC10043207; doi:10.3389/fphys.2023.1054401)
Supplement: Supplementary file 2 [file DataSheet1.ZIP]

Archive with 322 entries (321 files):
- Dataset/
- Dataset/real_12440.jpg
- Dataset/real_15VB5.jpg
- Dataset/real_1F9US.jpg
- Dataset/real_1ORQD.jpg
- Dataset/real_1R71W.jpg
- Dataset/real_1SXIH.jpg
- Dataset/real_1V7JO.jpg
- Dataset/real_1W2UL.jpg
- Dataset/real_2LW0J.jpg
- Dataset/real_2ONJP.jpg
- Dataset/real_3BBIZ.jpg
- Dataset/real_3G6E4.jpg
- Dataset/real_3QJM7.jpg
- Dataset/real_3XA98.jpg
- Dataset/real_453ZB.jpg
- Dataset/real_46JK1.jpg
- Dataset/real_4KDC0.jpg
- Dataset/real_4OWBV.jpg
- Dataset/real_4SKIE.jpg
- Dataset/real_4XD2S.jpg
- Dataset/real_56LNQ.jpg
- Dataset/real_5SVKU.jpg
- Dataset/real_6A0NU.jpg
- Dataset/real_6SSCP.jpg
- Dataset/real_6XESB.jpg
- Dataset/real_75NPA.jpg
- Dataset/real_7HJFD.jpg
- Dataset/real_7L6LG.jpg
- Dataset/real_7LBCC.jpg
- Dataset/real_7M7AE.jpg
- Dataset/real_7RGL0.jpg
- Dataset/real_87MHF.jpg
- Dataset/real_89EFN.jpg
- Dataset/real_8GINO.jpg
- Dataset/real_8HFEE.jpg
- Dataset/real_8LDAW.jpg
- Dataset/real_8WM66.jpg
- Dataset/real_97OYL.jpg
- Dataset/real_9QOIO.jpg
- Dataset/real_9TGDE.jpg
- Dataset/real_9WNBH.jpg
- Dataset/real_9Y68E.jpg
- Dataset/real_AEV8W.jpg
- Dataset/real_C3DNO.jpg
- Dataset/real_CMSSG.jpg
- Dataset/real_CO4XE.jpg
- Dataset/real_D1VCK.jpg
- Dataset/real_D8N4Z.jpg
- Dataset/real_DKC38.jpg
- Dataset/real_DMS8G.jpg
- Dataset/real_E925G.jpg
- Dataset/real_EMZOT.jpg
- Dataset/real_EYOLI.jpg
- Dataset/real_F4AGS.jpg
- Dataset/real_F73F8.jpg
- Dataset/real_F8OGT.jpg
- Dataset/real_FB46F.jpg
- Dataset/real_FBLPH.jpg
- Dataset/real_FQ5FQ.jpg
- Dataset/real_FUE6V.jpg
- Dataset/real_GE3J7.jpg
- Dataset/real_GFDDR.jpg
- Dataset/real_GGRND.jpg
- Dataset/real_GLKLE.jpg
- Dataset/real_GXY25.jpg
- Dataset/real_HHKXO.jpg
- Dataset/real_HSQ9P.jpg
- Dataset/real_HTLOU.jpg
- Dataset/real_HWOKF.jpg
- Dataset/real_HYH18.jpg
- Dataset/real_I6GIA.jpg
- Dataset/real_I73AX.jpg
- Dataset/real_IGAUD.jpg
- Dataset/real_IPAKF.jpg
- Dataset/real_IZXQ1.jpg
- Dataset/real_J6NBL.jpg
- Dataset/real_K008Q.jpg
- Dataset/real_KA0CO.jpg
- Dataset/real_KT5DI.jpg
- Dataset/real_L05SC.jpg
- Dataset/real_LWVDE.jpg
- Dataset/real_MDF66.jpg
- Dataset/real_MKS2S.jpg
- Dataset/real_MLC9B.jpg
- Dataset/real_MS8C9.jpg
- Dataset/real_N8QR0.jpg
- Dataset/real_NCYZI.jpg
- Dataset/real_OMIFH.jpg
- Dataset/real_P2WX9.jpg
- Dataset/real_PBCC4.jpg
- Dataset/real_PCQR1.jpg
- Dataset/real_PQ2M7.jpg
- Dataset/real_Q38JP.jpg
- Dataset/real_Q60FT.jpg
- Dataset/real_QHOG2.jpg
- Dataset/real_QMIGN.jpg
- Dataset/real_QUYHG.jpg
- Dataset/real_RPH1P.jpg
- Dataset/real_RXAMM.jpg
- Dataset/real_SC4DX.jpg
- Dataset/real_SEOHJ.jpg
- Dataset/real_SHQXZ.jpg
- Dataset/real_SMNP3.jpg
- Dataset/real_SZ47I.jpg
- Dataset/real_UJBAB.jpg
- Dataset/real_UXJWB.jpg
- Dataset/real_UY2ZW.jpg
- Dataset/real_V0U6Q.jpg
- Dataset/real_V3H9F.jpg
- Dataset/real_VACZ0.jpg
- Dataset/real_VDQT7.jpg
- Dataset/real_VGL4N.jpg
- Dataset/real_VO0DX.jpg
- Dataset/real_VOQUV.jpg
- Dataset/real_VY1PQ.jpg
- Dataset/real_WQRBU.jpg
- Dataset/real_WV2RO.jpg
- Dataset/real_XKPB2.jpg
- Dataset/real_Y0YVN.jpg
- Dataset/real_Y4WGV.jpg
- Dataset/real_Y61V6.jpg
- Dataset/real_Y6IRH.jpg
- Dataset/real_YLZ7E.jpg
- Dataset/real_YRIS4.jpg
- Dataset/real_ZCIXM.jpg
- Dataset/real_ZLSTF.jpg
- Dataset/real_ZR142.jpg
- Dataset/synthetic_07J4G.jpg
- Dataset/synthetic_087R5.jpg
- Dataset/synthetic_0M486.jpg
- Dataset/synthetic_0N8I2.jpg
- Dataset/synthetic_0SUAZ.jpg
- Dataset/synthetic_0T53Q.jpg
- Dataset/synthetic_0XMZ0.jpg
- Dataset/synthetic_136MC.jpg
- Dataset/synthetic_1E2K0.jpg
- Dataset/synthetic_1KPF0.jpg
- Dataset/synthetic_1RWXR.jpg
- Dataset/synthetic_1Y4M1.jpg
- Dataset/synthetic_27ESI.jpg
- Dataset/synthetic_2A88K.jpg
- Dataset/synthetic_2FMSK.jpg
- Dataset/synthetic_2L01K.jpg
- Dataset/synthetic_2X765.jpg
- Dataset/synthetic_2Z0BO.jpg
- Dataset/synthetic_33EAT.jpg
- Dataset/synthetic_37F66.jpg
- Dataset/synthetic_38WR2.jpg
- Dataset/synthetic_39XID.jpg
- Dataset/synthetic_3CZOW.jpg
- Dataset/synthetic_3JIND.jpg
- Dataset/synthetic_3MSVL.jpg
- Dataset/synthetic_3WN1S.jpg
- Dataset/synthetic_4UD13.jpg
- Dataset/synthetic_4YIGO.jpg
- Dataset/synthetic_57POG.jpg
- Dataset/synthetic_5EIJQ.jpg
- Dataset/synthetic_5GN5Y.jpg
- Dataset/synthetic_5HZ0F.jpg
- Dataset/synthetic_5MKAC.jpg
- Dataset/synthetic_5P5KY.jpg
- Dataset/synthetic_5PB0U.jpg
- Dataset/synthetic_5TSCQ.jpg
- Dataset/synthetic_60ASA.jpg
- Dataset/synthetic_6BA7Q.jpg
- Dataset/synthetic_6BCBI.jpg
- Dataset/synthetic_6R7JC.jpg
- Dataset/synthetic_6WIDD.jpg
- Dataset/synthetic_6X9LJ.jpg
- Dataset/synthetic_6YCZS.jpg
- Dataset/synthetic_70QKD.jpg
- Dataset/synthetic_752GY.jpg
- Dataset/synthetic_79CDD.jpg
- Dataset/synthetic_7OE45.jpg
- Dataset/synthetic_822D4.jpg
- Dataset/synthetic_83EVF.jpg
- Dataset/synthetic_87FTV.jpg
- Dataset/synthetic_8EBF7.jpg
- Dataset/synthetic_8JB0Z.jpg
- Dataset/synthetic_8JTMO.jpg
- Dataset/synthetic_8LN7T.jpg
- Dataset/synthetic_8S0QO.jpg
- Dataset/synthetic_8SWI9.jpg
- Dataset/synthetic_98HH1.jpg
- Dataset/synthetic_9QH2E.jpg
- Dataset/synthetic_9UJ5E.jpg
- Dataset/synthetic_9ZXSR.jpg
- Dataset/synthetic_A8S82.jpg
- Dataset/synthetic_AC6K1.jpg
- Dataset/synthetic_AD35W.jpg
- Dataset/synthetic_AD9JY.jpg
- Dataset/synthetic_ADOAS.jpg
- Dataset/synthetic_ATVYU.jpg
- Dataset/synthetic_AVW8N.jpg
- Dataset/synthetic_BEL0R.jpg
- Dataset/synthetic_BGOUP.jpg
- Dataset/synthetic_BNA6V.jpg
- Dataset/synthetic_BVPPT.jpg
- Dataset/synthetic_C19MF.jpg
- Dataset/synthetic_C1XI5.jpg
- Dataset/synthetic_CBJPD.jpg
- Dataset/synthetic_CNHJR.jpg
- Dataset/synthetic_D15ON.jpg
- Dataset/synthetic_D3GNK.jpg
- Dataset/synthetic_DOCF2.jpg
- Dataset/synthetic_DRGH3.jpg
- Dataset/synthetic_DSA6K.jpg
- Dataset/synthetic_DVYWW.jpg
- Dataset/synthetic_DXBL2.jpg
- Dataset/synthetic_EH1OY.jpg
- Dataset/synthetic_EVVO9.jpg
- Dataset/synthetic_EWTZD.jpg
- Dataset/synthetic_F6OZW.jpg
- Dataset/synthetic_F7P9Q.jpg
- Dataset/synthetic_FABVO.jpg
- Dataset/synthetic_FPOEX.jpg
- Dataset/synthetic_FS6DU.jpg
- Dataset/synthetic_FXLU0.jpg
- Dataset/synthetic_FYM06.jpg
- Dataset/synthetic_GAHX9.jpg
- Dataset/synthetic_GLDMC.jpg
- Dataset/synthetic_GQ99N.jpg
- Dataset/synthetic_GS6DJ.jpg
- Dataset/synthetic_GUM6X.jpg
- Dataset/synthetic_GXPD8.jpg
- Dataset/synthetic_H255U.jpg
- Dataset/synthetic_HABIY.jpg
- Dataset/synthetic_HKHKG.jpg
- Dataset/synthetic_HPFFJ.jpg
- Dataset/synthetic_I095J.jpg
- Dataset/synthetic_I11VP.jpg
- Dataset/synthetic_I4JY6.jpg
- Dataset/synthetic_I8FWL.jpg
- Dataset/synthetic_IFJ5S.jpg
- Dataset/synthetic_IIPY3.jpg
- Dataset/synthetic_IV02I.jpg
- Dataset/synthetic_IXSRS.jpg
- Dataset/synthetic_JHA8H.jpg
- Dataset/synthetic_JPA5N.jpg
- Dataset/synthetic_K398U.jpg
- Dataset/synthetic_K3FRL.jpg
- Dataset/synthetic_KNM5I.jpg
- Dataset/synthetic_L061Y.jpg
- Dataset/synthetic_L3O3G.jpg
- Dataset/synthetic_LBSUA.jpg
- Dataset/synthetic_LEBJ8.jpg
- Dataset/synthetic_LSJ7E.jpg
- Dataset/synthetic_M0OO0.jpg
- Dataset/synthetic_M1IKD.jpg
- Dataset/synthetic_M4UV9.jpg
- Dataset/synthetic_M57JQ.jpg
- Dataset/synthetic_M5MRL.jpg
- Dataset/synthetic_M8EKX.jpg
- Dataset/synthetic_MVHC0.jpg
- Dataset/synthetic_N3JZO.jpg
- Dataset/synthetic_N569L.jpg
- Dataset/synthetic_N7OMO.jpg
- Dataset/synthetic_N83WU.jpg
- Dataset/synthetic_NHQX9.jpg
- Dataset/synthetic_NWIR3.jpg
- Dataset/synthetic_O0KX1.jpg
- Dataset/synthetic_O73O8.jpg
- Dataset/synthetic_OEGP2.jpg
- Dataset/synthetic_OO4ML.jpg
- Dataset/synthetic_ORCMK.jpg
- Dataset/synthetic_OTZ0Y.jpg
- Dataset/synthetic_OXCD0.jpg
- Dataset/synthetic_P45NF.jpg
- Dataset/synthetic_P9PAN.jpg
- Dataset/synthetic_PLUGH.jpg
- Dataset/synthetic_PZT96.jpg
- Dataset/synthetic_Q2EUR.jpg
- Dataset/synthetic_Q5ABE.jpg
- Dataset/synthetic_Q6BLX.jpg
- Dataset/synthetic_QB0VY.jpg
- Dataset/synthetic_QB2ON.jpg
- Dataset/synthetic_QJFA9.jpg
- Dataset/synthetic_QSGTR.jpg
- Dataset/synthetic_QYOUG.jpg
- Dataset/synthetic_R1SS1.jpg
- Dataset/synthetic_RV009.jpg
- Dataset/synthetic_S1SN0.jpg
- Dataset/synthetic_S8G66.jpg
- Dataset/synthetic_SGXUZ.jpg
- Dataset/synthetic_SPXYA.jpg
- Dataset/synthetic_SQFM1.jpg
- Dataset/synthetic_SSPSP.jpg
- Dataset/synthetic_T1BOY.jpg
- Dataset/synthetic_T3BK6.jpg
- Dataset/synthetic_T3M33.jpg
- Dataset/synthetic_T5F85.jpg
- Dataset/synthetic_TJYR9.jpg
- Dataset/synthetic_TTXWT.jpg
- Dataset/synthetic_U2PFS.jpg
- Dataset/synthetic_U2SDV.jpg
- Dataset/synthetic_UGZDF.jpg
- Dataset/synthetic_UTUS3.jpg
- Dataset/synthetic_VJMZ0.jpg
- Dataset/synthetic_VQVTO.jpg
[truncated: 22 more entries]
